# Supplementary material for: Targeting Peptidylarginine Deiminases in Neurons and Astrocytes in Central Nervous System Injury—Effects of Pan-PAD Inhibitor Cl-Amidine in an Oxygen–Glucose Deprivation Model of Ischaemia (OGD/R) and LPS Stimulation In Vitro
Source: Int J Mol Sci. 2026 Jun 5;27(11):5118. doi: 10.3390/ijms27115118 (PMC13257080; doi:10.3390/ijms27115118)
Supplement: Supplementary file 1 [file ijms-27-05118-s001.zip]

Archive with 1 entries (1 files):
- ijms-4296338-supplementary.pdf
